# Supplementary material for: An Effective Chemical Permeabilization of Silkworm Embryos
Source: Bioengineering (Basel). 2023 May 8;10(5):563. doi: 10.3390/bioengineering10050563 (PMC10215591; doi:10.3390/bioengineering10050563)
Supplement: Supplementary file 1 [file bioengineering-10-00563-s001.zip]

Archive with 1 entries (1 files):
- bioengineering-2347405-SI.pdf
